# Supplementary material for: Dynamic analysis of the subsea production system with lazy-wave risers attached to FPSO
Source: PLoS One. 2023 Sep 15;18(9):e0291603. doi: 10.1371/journal.pone.0291603 (PMC10503760; doi:10.1371/journal.pone.0291603)
Supplement: S2 Data — (XLSX) [file pone.0291603.s003.xlsx]

## Sheet: Data_1
x	y
800	0.00777202
799	0.00777202
798	0.00777202
797	0.00777202
796	0.00777202
795	0.00777202
794	0.00777202
793	0.00777202
792	0.00777202
791	0.00777202
790	0.00777202
789	0.00777202
788	0.00777202
787	0.00777202
786	0.00777202
785	0.00777202
784	0.00777202
783	0.00777202
782	0.00777202
781	0.00777202
780	0.00777202
779	0.00777202
778	0.00777202
777	0.00777202
776	0.00777202
775	0.00777202
774	0.00777202
773	0.00777202
772	0.00777202
771	0.00777202
770	0.00777202
769	0.00777202
768	0.00777202
767	0.00777202
766	0.00777202
765	-0.00194301
764	-0.015544
763	-0.0291451
762	-0.0427461
761.905	-0.0440415
761.905	0.19262
761	0.439133
760	0.711595
759	0.984057
758.095	1.23057
758.095	1.13731
758	1.12798
757	1.03005
756	0.932124
755	0.834197
754	0.729275
753	0.606865
752	0.484456
751	0.362047
750.476	0.297927
750.476	0.318653
750	0.303756
749	0.272474
748	0.241192
747	0.209909
746	0.178627
745	0.147345
744	0.116062
743	0.0847798
742	0.0663212
741	0.05
740	0.0336788
739	0.0176166
738	0.00673575
737	-0.00414508
736	-0.0150259
735	-0.0252591
734	-0.0334197
733	-0.0415803
732	-0.0497409
731	-0.054987
730	-0.0563472
729	-0.0577073
728	-0.0590674
727	-0.0604275
726	-0.0617876
725	-0.0631477
724	-0.0645078
723	-0.0647668
722	-0.0647668
721	-0.0647668
720	-0.0647668
719	-0.0647668
718	-0.0647668
717	-0.0647668
716	-0.0647668
715	-0.0647668
714	-0.0647668
713	-0.0647668
712	-0.0647668
711	-0.0647668
710	-0.0647668
709	-0.0647668
708	-0.0642487
707	-0.063342
706	-0.0624352
705	-0.0615285
704	-0.0606218
703	-0.059715
702	-0.0588083
701	-0.0579016
700	-0.0569948
699	-0.0560881
698	-0.0551813
697	-0.0541451
696	-0.0523316
695	-0.0505181
694	-0.0487047
693	-0.0468912
692	-0.0450777
691	-0.0432642
690	-0.0414508
689	-0.0396373
688	-0.0378238
687	-0.0360104
686	-0.0341969
685	-0.0329016
684	-0.0318135
683	-0.0307254
682	-0.0296373
681	-0.0285492
680	-0.0274611
679	-0.0263731
678	-0.025285
677	-0.0241969
676	-0.0231088
675	-0.0220207
674	-0.0209326
673	-0.0198446
672	-0.0187565
671	-0.0176684
670	-0.0165803
669	-0.0154922
668	-0.0144041
667	-0.0133161
666	-0.0120466
665	-0.0106865
664	-0.00932642
663	-0.00796632
662	-0.00660622
661	-0.00524611
660	-0.00388601
659	-0.00256477
658	-0.00202073
657	-0.00147668
656	-0.000932642
655	-0.000388601
654	0.00015544
653	0.000699482
652	0.00124352
651	0.00178756
650	0.00233161
649	0.00287565
648	0.00341969
647	0.00396373
646	0.00450777
645	0.00505181
644	0.00559585
643	0.0061399
642	0.00668394
641	0.00722798
640	0.00777202
639	0.00777202
638	0.00777202
637	0.00777202
636	0.00777202
635	0.00777202
634	0.00777202
633	0.00777202
632	0.00777202
631	0.00777202
630	0.00777202
629	0.00777202
628	0.00777202
627	0.00777202
626	0.00777202
625	0.00777202
624	0.00777202
623	0.00777202
622	0.00777202
621	0.00777202
620	0.00777202
619	0.00777202
618	0.00777202
617	0.00777202
616	0.00777202
615	0.00777202
614	0.00777202
613	0.00777202
612	0.00777202
611	0.00777202
610	0.00777202
609	0.00777202
608	0.00777202
607	0.00777202
606	0.00777202
605	0.00777202
604	0.00777202
603	0.00777202
602	0.00777202
601	0.00777202
600	0.00777202
599	0.00777202
598	0.00777202
597	0.00777202
596	0.00777202
595	0.00777202
594	0.00777202
593	0.00777202
592	0.00777202
591	0.00777202
590	0.00777202
589	0.00777202
588	0.00777202
587	0.00777202
586	0.00777202
585	0.00777202
584	0.00777202
583	0.00777202
582	0.00777202
581	0.00777202
580	0.00777202
579	0.00777202
578	0.00777202
577	0.00777202
576	0.00777202
575	0.00777202
574	0.00777202
573	0.00777202
572	0.00777202
571.429	0.00777202
571.429	-0.0406468
571	-0.0397905
570	-0.0377926
569	-0.0357946
568	-0.0337967
567	-0.0317987
566	-0.0298008
565	-0.0278028
564	-0.0258049
563	-0.023807
562	-0.021809
561	-0.0198111
560	-0.0178131
559	-0.0158152
558	-0.0138172
557	-0.0118193
556	-0.00982133
555	-0.00782339
554	-0.00582544
553	-0.0038275
552	-0.00238342
551	-0.00183938
550	-0.00129534
549	-0.000751295
548	-0.000207254
547	0.000336788
546	0.000880829
545	0.00142487
544	0.00196891
543	0.00251295
542	0.00305699
541	0.00360104
540	0.00414508
539	0.00468912
538	0.00523316
537	0.0057772
536	0.00632124
535	0.00686528
534	0.00740933
533	0.00759067
532	0.00704663
531	0.00650259
530	0.00595855
529	0.00541451
528	0.00487047
527	0.00432642
526	0.00378238
525	0.00323834
524	0.0026943
523	0.00215026
522	0.00160622
521	0.00106218
520	0.000518135
519	-2.59067e-05
518	-0.000569948
517	-0.00111399
516	-0.00165803
515	-0.00220207
514	-0.00284974
513	-0.00375648
512	-0.00466321
511	-0.00556995
510	-0.00647668
509	-0.00738342
508	-0.00829016
507	-0.00919689
506	-0.0101036
505	-0.0110104
504	-0.0119171
503	-0.0128238
502	-0.0135363
501	-0.0142163
500	-0.0148964
499	-0.0155764
498	-0.0162565
497	-0.0169365
496	-0.0176166
495	-0.0182966
494	-0.0189767
493	-0.0196567
492	-0.0203368
491	-0.0210168
490	-0.0216969
489	-0.0223769
488	-0.023057
487	-0.024158
486	-0.0255181
485	-0.0268782
484	-0.0282383
483	-0.0295984
482	-0.0309585
481	-0.0323187
480	-0.0336788
479	-0.036399
478	-0.0391192
477	-0.0418394
476	-0.0445596
475	-0.0472798
474	-0.05
473	-0.0527202
472	-0.0554404
471	-0.0581606
470	-0.0608808
469	-0.063601
468	-0.0663212
467	-0.0690415
466	-0.0717617
465	-0.0744819
464	-0.0772021
463	-0.0799223
462	-0.0826425
461	-0.0853627
460	-0.0867876
459	-0.0881477
458	-0.0895078
457	-0.0908679
456	-0.092228
455	-0.0935881
454	-0.0949482
453	-0.0967617
452	-0.0994819
451	-0.102202
450	-0.104922
449	-0.105743
448	-0.104836
447	-0.103929
446	-0.103022
445	-0.102116
444	-0.101209
443	-0.100302
442	-0.0993955
441	-0.0984888
440	-0.097582
439	-0.0966753
438	-0.0955959
437	-0.0928756
436	-0.0901554
435	-0.0874352
434	-0.084715
433	-0.0819948
432	-0.0792746
431	-0.0765544
430	-0.0725389
429	-0.0670984
428	-0.061658
427	-0.0562176
426	-0.0507772
425	-0.0453368
424	-0.0398964
423	-0.034456
422	-0.0290155
421	-0.0235751
420	-0.0181347
419	-0.0125648
418	-0.00440415
417	0.00375648
416	0.0119171
415	0.0187824
414	0.0215026
413	0.0242228
412	0.026943
411	0.030829
410	0.0362694
409	0.0417098
408	0.0471503
407	0.0520294
406	0.056563
405	0.0610967
404	0.0656304
403	0.0701641
402	0.0746978
401	0.0792314
400	0.0837651
399	0.0882988
398	0.0928325
397	0.0973661
396	0.101554
395	0.104275
394	0.106995
393	0.109715
392	0.112435
391	0.115155
390	0.117876
389	0.120596
388	0.120984
387	0.119624
386	0.118264
385	0.116904
384	0.115544
383	0.114184
382	0.112824
381	0.111464
380	0.110104
379	0.108744
378	0.107383
377	0.106023
376	0.104663
375	0.103303
374	0.101943
373	0.10013
372	0.0974093
371	0.0946891
370	0.0919689
369	0.0892487
368	0.0865285
367	0.0838083
366	0.0810881
365	0.0783679
364	0.0756477
363	0.0729275
362	0.0702073
361	0.0687176
360	0.0673575
359	0.0659974
358	0.0646373
357	0.0632772
356	0.0619171
355	0.060557
354	0.0591969
353	0.0578368
352	0.0564767
351	0.0551166
350	0.0537565
349	0.0523964
348	0.0510363
347	0.0496762
346	0.0483161
345	0.046956
344	0.0455959
343	0.0442358
342	0.0428756
341	0.0415155
340	0.0401554
339	0.0387306
338	0.0360104
337	0.0332902
336	0.0305699
335	0.0284974
334	0.0284974
333	0.0284974
332	0.0284974
331	0.0284974
330	0.0284974
329	0.0284974
328	0.0284974
327	0.0284974
326	0.0284974
325	0.0284974
324	0.0284974
323	0.0273964
322	0.0260363
321	0.0246762
320	0.0233161
319	0.021956
318	0.0205959
317	0.0192358
316	0.0212435
315	0.0375648
314	0.053886
313	0.0702073
312.381	0.0803109
312.381	0.235751
312	0.21399
311	0.156865
310	0.0997409
309	0.0426166
308	0.0181347
307	0.0181347
306	0.0181347
305	0.0181347
304	0.0181347
303	0.0181347
302	0.0181347
301	0.0181347
300	0.0181347
299	0.0181347
298	0.0181347
297	0.0181347
296	0.0181347
295	0.0181347
294	0.0181347
293	0.018437
292	0.0193437
291	0.0202504
290	0.0211572
289	0.0220639
288	0.0229706
287	0.0238774
286	0.0247841
285	0.0256908
284	0.0265976
283	0.0275043
282	0.0284111
281	0.029728
280	0.0310881
279	0.0324482
278	0.0338083
277	0.0351684
276	0.0365285
275	0.0378886
274	0.0392487
273	0.0406088
272	0.0419689
271	0.043329
270	0.0446891
269	0.0460492
268	0.0474093
267	0.0487694
266	0.0504318
265	0.0522453
264	0.0540587
263	0.0558722
262	0.0576857
261	0.0594991
260	0.0613126
259	0.0631261
258	0.0649396
257	0.066753
256	0.0685665
255	0.0704339
254	0.0724741
253	0.0745142
252	0.0765544
251	0.0785946
250	0.0806347
249	0.0826749
248	0.084715
247	0.0867552
246	0.0887953
245	0.0908355
244	0.0928756
243	0.0949158
242	0.096956
241	0.0989961
240	0.101036
239	0.101036
238	0.101036
237	0.101036
236	0.101036
235	0.101036
234	0.101036
233	0.101036
232	0.101036
231	0.101036
230	0.101036
229	0.101036
228	0.101036
227	0.101036
226	0.101036
225	0.101036
224	0.0996546
223	0.0978411
222	0.0960276
221	0.0942142
220	0.0924007
219	0.0905872
218	0.0887737
217	0.0869603
216	0.0851468
215	0.0833333
214	0.0815199
213	0.0794041
212	0.0766839
211	0.0739637
210	0.0712435
209	0.0685233
208	0.0658031
207	0.0630829
206	0.0603627
205	0.0556995
204	0.0502591
203	0.0448187
202	0.0393782
201	0.0339378
200	0.0284974
199	0.023057
198	0.0177461
197	0.0136658
196	0.00958549
195	0.00550518
194	0.00142487
193	-0.00265544
192	-0.00673575
191	-0.0108161
190	-0.015544
189	-0.0209845
188	-0.0264249
187	-0.0318653
186	-0.0354922
185	-0.0382124
184	-0.0409326
183	-0.0436528
182	-0.0463731
181	-0.0490933
180	-0.0518135
179	-0.0546632
178	-0.0601036
177	-0.065544
176	-0.0709845
175	-0.0757772
174	-0.0784974
173	-0.0812176
172	-0.0839378
171	-0.086658
170	-0.0893782
169	-0.0920984
168	-0.0948187
167	-0.094171
166	-0.0914508
165	-0.0887306
164	-0.0860104
163	-0.0847582
162	-0.0838515
161	-0.0829447
160	-0.082038
159	-0.0811313
158	-0.0802245
157	-0.0793178
156	-0.0784111
155	-0.0775043
154	-0.0765976
153	-0.0756908
152	-0.0740933
151	-0.0713731
150	-0.0686528
149	-0.0659326
148	-0.0632124
147	-0.0604922
146	-0.057772
145	-0.0550518
144	-0.0530225
143	-0.051209
142	-0.0493955
141	-0.047582
140	-0.0457686
139	-0.0439551
138	-0.0421416
137	-0.0403282
136	-0.0385147
135	-0.0367012
134	-0.0348877
133	-0.0334521
132	-0.032772
131	-0.032092
130	-0.0314119
129	-0.0307319
128	-0.0300518
127	-0.0293718
126	-0.0286917
125	-0.0280117
124	-0.0273316
123	-0.0266516
122	-0.0259715
121	-0.0252915
120	-0.0246114
119	-0.0239313
118	-0.0231865
117	-0.0218264
116	-0.0204663
115	-0.0191062
114	-0.0177461
113	-0.016386
112	-0.0150259
111	-0.0136658
110	-0.0123057
109	-0.0109456
108	-0.00958549
107	-0.00822539
106	-0.00686528
105	-0.00550518
104	-0.00414508
103	-0.00278497
102	-0.00259067
101	-0.00259067
100	-0.00259067
99	-0.00259067
98	-0.00259067
97	-0.00259067
96	-0.00259067
95	-0.00259067
94	-0.00259067
93	-0.00259067
92	-0.00259067
91	-0.00259067
90	-0.00259067
89	-0.00259067
88	-0.00259067
87	-0.00216969
86	-0.00148964
85	-0.000809585
84	-0.000129534
83	0.000550518
82	0.00123057
81	0.00191062
80	0.00259067
79	0.00327073
78	0.00395078
77	0.00463083
76	0.00531088
75	0.00599093
74	0.00667098
73	0.00735104
72	0.00777202
71	0.00777202
70	0.00777202
69	0.00777202
68	0.00777202
67	0.00777202
66	0.00777202
65	0.00777202
64	0.00777202
63	0.00777202
62	0.00777202
61	0.00777202
60	0.00777202
59	0.00777202
58	0.00777202
57	0.00777202
56	0.00777202
55	0.00777202
54	0.00777202
53	0.00777202
52	0.00777202
51	0.00777202
50	0.00777202
49	0.00777202
48	0.00777202
47	0.00777202
46	0.00777202
45	0.00777202
44	0.00777202
43	0.00777202
42	0.00777202
41	0.00777202
40	0.00777202
39	0.00777202
38	0.00777202
37	0.00777202
36	0.00777202
35	0.00777202
34	0.00777202
33	0.00777202
32	0.00777202
31	0.00777202
30	0.00777202
29	0.00777202
28	0.00777202
27	0.00777202
26	0.00777202
25	0.00777202
24	0.00777202
23	0.00777202
22	0.00777202
21	0.00777202
20	0.00777202
19	0.00777202
18	0.00777202
17	0.00777202
16	0.00777202
15	0.00777202
14	0.00777202
13	0.00777202
12	0.00777202
11	0.00777202
10	0.00777202
9	0.00777202
8	0.00777202
7	0.00777202
6	0.00777202
5	0.00777202
4	0.00777202
