# Supplementary material for: Dynamic analysis of the subsea production system with lazy-wave risers attached to FPSO
Source: PLoS One. 2023 Sep 15;18(9):e0291603. doi: 10.1371/journal.pone.0291603 (PMC10503760; doi:10.1371/journal.pone.0291603)
Supplement: S3 Data — (XLSX) [file pone.0291603.s004.xlsx]

## Sheet: Data_1
x	y
21.0219	-5.07614
31.615	-6.4467
16.8339	-6.90355
7.80109	-6.54822
4.92701	-4.56853
10.6752	-7.66497
13.9599	-7.86802
18.0657	-6.52284
19.708	-5.60914
22.1715	-4.72081
23.8139	-4.49239
24.635	-4.41624
26.2774	-4.54315
27.9197	-4.84772
28.7409	-5.25381
30.3832	-5.7868
32.8467	-7.2335
36.1314	-8.80711
