# Supplementary material for: Dynamic analysis of the subsea production system with lazy-wave risers attached to FPSO
Source: PLoS One. 2023 Sep 15;18(9):e0291603. doi: 10.1371/journal.pone.0291603 (PMC10503760; doi:10.1371/journal.pone.0291603)
Supplement: S4 Data — (XLSX) [file pone.0291603.s005.xlsx]

## Sheet: Data_1
x	y
0	-0.482234
1	-1.32228
2	-2.17665
3	-3.01117
4	-3.80147
5	-4.5674
6	-5.25516
7	-5.92611
8	-6.5066
9	-7.01421
10	-7.4264
11	-7.70457
12	-7.90491
13	-7.98635
14	-7.95962
15	-7.70558
16	-7.39052
17	-6.96616
18	-6.47919
19	-5.9969
20	-5.61055
21	-5.27513
22	-4.97688
23	-4.74506
24	-4.61354
25	-4.60519
26	-4.68041
27	-4.81726
28	-5.02482
29	-5.34606
30	-5.76819
31	-6.24726
32	-6.71404
33	-7.26802
34	-7.8449
35	-8.3683
36	-8.82234
37	-9.12194
38	-9.31732
39	-9.40338
40	-9.41624
41	-9.41624
42	-9.41624
