# Supplementary material for: Dynamic analysis of the subsea production system with lazy-wave risers attached to FPSO
Source: PLoS One. 2023 Sep 15;18(9):e0291603. doi: 10.1371/journal.pone.0291603 (PMC10503760; doi:10.1371/journal.pone.0291603)
Supplement: S5 Data — (XLSX) [file pone.0291603.s006.xlsx]

## Sheet: Data_1
x	y
-23	1155.87
-22	2068.34
-21	2980.8
-20	1768.22
-19	5490.08
-18	10999.3
-17	17628.7
-16	16680.5
-15.3631	12903.2
-15.3631	17491
-15	14260.5
-14	5363.92
-13	19039.4
-12	35724.7
-11	38067.4
-10	33720.4
-9	19379.7
-8.24022	4301.08
-8.24022	9462.37
-8	19326.2
-7	65066.7
-6.98324	65949.8
-6.98324	34982.1
-6	62345.8
-5	65242.5
-4.05028	46164.9
-4.05028	39713.3
-4	37872.4
-3.63128	24372.8
-3.63128	31254.5
-3	11381.6
-2	79793.5
-1.95531	84014.3
-1.95531	33548.4
-1	101735
0	91851.9
0.977654	46164.9
0.977654	66236.6
1	64936.7
2	16470.3
3	53211
3.07263	57634.4
3.07263	44157.7
4	129299
5	112160
6	93010.2
6.42458	49605.7
6.42458	84301.1
7	55489.6
8	39959.9
9	110564
10	141783
11	107958
12	54031.4
12.7095	15770.6
12.7095	39139.8
13	55715.2
14	112773
15	140655
16	125724
17	99331.9
18	33520.4
18.1564	23225.8
18.1564	39569.9
19	59101.9
20	82255.7
21	95296.5
22	79013
23	61870.1
24	44727.2
25	27584.2
26	26648.7
27	31995.2
28	37341.7
29	39896.8
30	25959.4
31	9907.77
32	15724.7
33	21541.7
34	21901.5
35	11704.7
36	6965.04
37	18969
38	32326
39	42150.5
40	27485.9
41	12821.3
42	31630.8
43	52740.7
44	71720.5
45	50620.8
46	23315.3
47	35724.7
48	56556.6
49	45207.8
50	33859
51	23288.9
52	13280.3
53	15942.7
54	19934.7
55	16745.5
56	4713.98
57	7793.55
58	10873.1
59	15891
60	28608.5
61	41326
62	38721.1
63	29098.2
64	15753.4
65	27374
66	82764.2
67	70445.9
68	45538.6
69	17890.9
70	36614.6
71	72816.6
72	73123.3
73	52464.5
74	31805.7
75	25223.7
76	49703.5
77	60283.9
78	61474.2
79	51214.7
80	29648.7
81	3301.31
82	59807.9
83	95732.4
84	83271.4
85	19855
86	43019.9
87	87228.9
88	85384
89	43286
90	15231.5
91	57934.9
92	92616.5
93	55547.6
94	18478.7
95	35028
96	89365.3
97	100798
98	67863.8
99	34929.5
100	22676.2
101	110876
102	111263
103	82215.7
104	53168.9
105	24122.1
106	68886
107	144701
108	121501
109	98301.9
110	19032.3
111	57954.6
112	96876.9
113	135799
114	130210
115	105481
116	32940.5
117	78489.8
118	126202
119	131762
120	90016.7
121	48271.4
121.648	21218.6
121.648	25376.3
122	33249.5
123	55619.1
124	77988.8
125	100358
126	79237.3
127	51521.1
128	23805
129	35282.2
130	68045.4
131	84992.7
132	101485
133	63896.8
134	18729.7
134.218	8888.89
134.218	15197.1
135	58444.9
136	113740
137	113593
138	88203.8
139	47117.5
140	33319
141	95081.5
142	101993
143	54078.9
144	26676.2
145	45495.8
146	63033.7
147	52093.7
148	25318.5
149	15564.2
150	20525.7
150.978	6021.51
150.978	11756.3
151	11746.1
152	11289.8
153	16420.5
154	10571.1
155	10408.6
156	30140.7
157	49872.7
158	42033.5
159	24377.3
160	10628.4
161	47925.4
162	85222.5
163	82785.8
164	49215.8
165	16796.5
166	63104.1
167	109412
168	109610
169	71677.5
170	33745
171	42150.5
172	138491
173	114676
174	69899.7
175	25123.7
176	76962.2
177	121972
178	85897
179	49822
180	18963
181	33498.4
182	49776.1
183	66053.9
184	53672.3
185	20817.2
186	16428.7
187	32083.2
188	47737.6
189	48699.6
190	17390.7
191	19096.8
192	39627.2
193	58896.1
194	69161.3
195	37500.6
196	14997.5
197	59234.6
198	93497.5
